# Supplementary material for: Long-term exposure to polychlorinated biphenyl 126 induces liver fibrosis and upregulates miR-155 and miR-34a in C57BL/6 mice
Source: PLoS One. 2024 Aug 12;19(8):e0308334. doi: 10.1371/journal.pone.0308334 (PMC11318903; doi:10.1371/journal.pone.0308334)
Supplement: S1 Data — (XLSX) [file pone.0308334.s001.xlsx]

## Sheet: MCP1
Control	PCB
1.2	4.2
1.1	3.98
1.4	3.72
0.89	4.29
1.02	4.11
0.89	4.11

## Sheet: CXCL1
Control	PCB
1.1	2.6
1.3	1.89
0.89	2.4
0.98	2.1
0.99	1.92
1.3	1.78

## Sheet: IL8
Control	PCB
0.98	3.45
0.99	4.36
1.01	5.57
1.02	3.99
0.98	3.98
1.25	3.75

## Sheet: Collagen1alpha1
Control	PCB
0.89	5.6
1.06	3.9
1.01	4.5
1.02	4.78
1.4	4.15

## Sheet: SMAD3
Control	PCB
1.23	3.5
0.89	3.78
1.15	6.5
1.03	7.1
0.89	4.6

## Sheet: TGF
Control	PCB
1.02	3.68
0.78	5.6
0.99	4.86
0.95	4.68
1.1	4.23

## Sheet: hyp
Control	PCB
0.5	6.78
0.78	7.23
0.45	6.54
1.2	8
0.9	9.7

## Sheet: % sirius red area
Control	PCB
1	5
0.5	5.3
0.6	6.4
1.3	4.9
0.8	5.7
0.7	4.9

## Sheet: cxcl9
Control	PCB
0.98	3.45
0.99	4.36
1.01	5.57
1.02	3.99
0.98	3.98
1.4	4.98
1.25	3.96

## Sheet: VV% esteatose
Control	PCB
7.1875	21.25
4.6875	18.4375
1.5625	22.1875
2.8125	25
5.625	12.5

[truncated: 13 more sheets: cholesterol, tg, ARh, il6, TNF, miR-155, sirt, ppar, 122, food, bw, caspase3, WB ]
